# Supplementary material for: Improving Agrobacterium tumefaciens−Mediated Genetic Transformation for Gene Function Studies and Mutagenesis in Cucumber (Cucumis sativus L.)
Source: Genes (Basel). 2023 Feb 27;14(3):601. doi: 10.3390/genes14030601 (PMC10048676; doi:10.3390/genes14030601)
Supplement: Supplementary file 1 [file genes-14-00601-s001.zip]

Archive with 2 entries (2 files):
- Supplemental file S1.pdf
- Supplemental_table and figures_R1.pdf
